# Supplementary material for: Collecting Duct Renin Does Not Mediate DOCA-Salt Hypertension or Renal Injury
Source: PLoS One. 2016 Jul 28;11(7):e0159872. doi: 10.1371/journal.pone.0159872 (PMC4965005; doi:10.1371/journal.pone.0159872)
Supplement: S1 Data — (XLSX) [file pone.0159872.s001.xlsx]

## Sheet: S1 Fig
Normal -Baseline				Normal -Baseline				Normal -Baseline				DOCA -Pellet				DOCA -Pellet				DOCA -Pellet				DOCA -Pellet				DOCA -Pellet				DOCA -Pellet				DOCA -Pellet				DOCA -Pellet				DOCA -Pellet				DOCA -Pellet
Day 1 -9/29/15				Day 2 -9/30/15				Day 3 -10/1/15				Day 0 -10/2/15				Day 1 -10/3/15				Day 2 -10/4/15				Day 3 -10/5/15				Day 4 -10/6/15				Day 5 -10/7/15				Day 6 -10/8/15				Day 7 -10/9/15				Day 8 -10/10/15				Day 9 -10/11/15
Whole day	SBP	DBP	HR	Whole day	SBP	DBP	HR	Whole day	SBP	DBP	HR	Whole day	SBP	DBP	HR	Whole day	SBP	DBP	HR	Whole day	SBP	DBP	HR	Whole day	SBP	DBP	HR	Whole day	SBP	DBP	HR	Whole day	SBP	DBP	HR	Whole day	SBP	DBP	HR	Whole day	SBP	DBP	HR	Whole day	SBP	DBP	HR	Whole day	SBP
Control3	113.167	92.2857	562.024	Control3	109.476	88.9524	551.595	Control3	106.619	86.0714	573.595	Control3	113.762	93.4048	574.286	Control3	123.5	103.286	576.333	Control3	122.5	104.738	559.357	Control3	127.048	108.952	539.738	Control3	130.229	111.514	532.943	Control3	136.048	116.69	513.786	Control3	138.905	120.857	533.167	Control3	144.167	125.929	508.5	Control3	146.476	128.714	516.667	Control3	149.452
Control4	132.452	105.381	566.952	Control4	129.119	101.452	543.762	Control4	130.024	103	543	Control4	139.214	110.643	612.667	Control4	134.143	105.381	555.667	Control4	141.905	110.476	507.714	Control4	153.762	117.429	519.286	Control4	160.314	120.286	503.543	Control4	174.476	125.929	492.595	Control4	174.952	126.476	494.69	Control4	172.333	126.5	499.5	Control4	175.333	137.833	460.905	Control4	174.167
Control5	124.619	79.6905	590.286	Control5	132.81	86.9048	584.048	Control5	132.048	81.9524	558.595	Control5	143.238	89.4762	626.952	Control5	149.476	90.5476	495.262	Control5	168.31	112.643	523.143	Control5	172.286	117.524	528.452	Control5	141.629	98.6571	562.571	Control5	167.238	113.048	536.048	Control5	180.762	118.595	484.833	Control5	186.31	119	500.81	Control5	194.429	148.571	557.5	Control5	192.714
Control9	123.762	90.4048	518.905	Control9	123.786	90.4524	518.81	Control9	126.429	91.4286	548.262	Control9	131.762	96.119	587.929	Control9	142.119	104.548	535.119	Control9	158.976	121.405	588.476	Control9	162.357	125.667	599.214	Control9	161.048	124.667	578.857	Control9	150.81	117.738	596.548	Control9	154.238	119.048	592.881	Control9	155.81	120.429	606.524	Control9	156.905	119.286	564.286	Control9	160.643
Control11	128.143	93.619	603.786	Control11	127.667	94.4048	596.762	Control11	124.167	89.9286	582.714	Control11	138.548	100.071	633.69	Control11	151.119	108.286	506.881	Control11	167.881	119.952	483.976	Control11	171.429	127.19	554.738	Control11	175.071	129.786	578.619	Control11	179.905	132.524	574.548	Control11	182.048	132.095	565.19	Control11	183.381	132.952	585.476	Control11	177.69	129.714	571.167	Control11	180.714
Control12	126.714	91.6429	602.667	Control12	128	94.6429	605.214	Control12	129.881	95.5238	585.81	Control12	138.5	102.095	594.286	Control12	148.381	109	549.476	Control12	155.905	116.405	538.167	Control12	161.571	119.619	531.31	Control12	160.524	119.595	541.024	Control12	165.286	122.214	547.5	Control12	167.786	123.881	541.81	Control12	173.214	129.095	575.405	Control12	175.69	130.571	580.833	Control12	176.405
Control13	133.571	100.048	566.762	Control13	131.905	97.5476	565.548	Control13	127.357	97.7619	557.595	Control13	150.571	123.286	550.762	Control13	159.19	135.452	532.595	Control13	149.143	125.952	513.762	Control13	162.833	129.214	522	Control13	164.595	125	514.69	Control13	173.714	133.238	529.595	Control13	178.048	138.143	541.238	Control13	177.048	137.143	494.357	Control13	182.81	144.238	550.214	Control13	173.5
Control14	133.381	97.3571	589.405	Control14	131.357	95.3571	564.357	Control14	132.905	96.0952	576.381	Control14	138.952	101.762	613.69	Control14	141.81	103.976	604.357	Control14	141.643	103.738	584.714	Control14	142.024	104.929	594.071	Control14	142.869	104.5	569.863	Control14	142.452	104.286	563.357	Control14	144.286	105	571.738	Control14	140.262	102.643	565.762	Control14	144.738	106.524	577.5	Control14	138
Control15	113.762	96	557.524	Control15	111.452	94.8571	551.452	Control15	118.738	101.81	533.5	Control15	120.357	102.595	557.738	Control15	122.429	102.095	504.429	Control15	119.548	103.31	503.762	Control15	123.786	108	519.738	Control15	125.976	108.214	487.595	Control15	129.405	109.262	492.262	Control15	126.476	108	502.5	Control15	129.071	110.214	506.19	Control15	134.262	112.976	483.357	Control15	142.119
Control16	123.024	97.5238	588.643	Control16	119.333	94.9286	565.571	Control16	121.595	97.9286	548.905	Control16	125.667	103.179	588.651	Control16	133.952	110.476	521	Control16	135.214	112.929	520.262	Control16	136.952	114.048	520.548	Control16	135.905	111.571	455.548	Control16	148.19	115.667	462.286	Control16	154.714	121.238	492.238	Control16	152.19	118.119	475.5	Control16	152.095	117.643	478.429	Control16	151.524
Mean	125.26	94.3952	574.695	Mean	124.49	93.95	564.712	Mean	124.976	94.15	560.836	Mean	134.057	102.263	594.065	Mean	140.612	107.305	538.112	Mean	146.102	113.155	532.333	Mean	151.405	117.257	542.91	Mean	149.816	115.379	532.525	Mean	159.254	118.556	514.143	Mean	160.221	121.333	532.029	Mean	161.379	122.202	531.802	Mean	164.043	127.607	534.086	Mean	163.924
SEM	2.31732	2.15652	8.14693	SEM	2.66181	1.3355	8.1219	SEM	2.49035	2.13244	5.66485	SEM	3.53196	2.97756	8.84181	SEM	3.81204	3.57873	10.8346	SEM	5.43325	2.47777	11.0534	SEM	5.62673	2.65623	9.61109	SEM	5.23673	3.1745	13.2258	SEM	11.7898	3.83356	12.5449	SEM	6.14953	3.14259	11.85	SEM	6.24733	3.29142	14.6415	SEM	6.22427	4.29757	14.3355	SEM	5.75871
KO1	125.881	98.0476	626.833	KO1	128.071	99.5952	624.833	KO1	130.81	102.119	609.881	KO1	140.452	108.762	650.786	KO1	144.238	110.238	546.048	KO1	149.667	118.929	597.143	KO1	150.405	119.833	574.571	KO1	158.31	127.476	579.286	KO1	165.595	133.69	593.881	KO1	166.19	135.167	580.881	KO1	169.714	137.452	590.381	KO1	172.19	138.286	566.571	KO1	171.452
KO2	126.405	101.333	626.31	KO2	112.714	92.2143	568.952	KO2	114.738	96.2381	581.452	KO2	123.119	103.571	638.976	KO2	127.262	111.19	586.786	KO2	139.19	118.976	565.857	KO2	140.976	116.976	529.595	KO2	143.238	123.048	511.833	KO2	150.595	129.262	527.381	KO2	141.667	121.857	535.167	KO2	147.714	128.762	496.143	KO2	154.643	136.524	499.667	KO2	152.5
KO3	125.048	88.2143	559.714	KO3	127.857	90.4048	552.167	KO3	126.786	88.9524	535.619	KO3	135.714	97.0476	606.286	KO3	139.071	100.048	576.69	KO3	138.143	100.738	560.69	KO3	138.476	99.8095	564.571	KO3	145.143	103.786	545.976	KO3	150.381	107.81	537.095	KO3	157.048	111.476	520.048	KO3	161.214	114.976	509.881	KO3	168.381	118.786	505.976	KO3	170.881
KO4	137.381	109.238	606.571	KO4	132.5	104.619	596.452	KO4	130.929	103.286	592.333	KO4	129.214	101.857	609.286	KO4	138.167	110.286	574.786	KO4	149.238	120.095	579.286	KO4	144.286	116.405	561.881	KO4	163.333	129.143	544.69	KO4	165.976	132.81	526.095	KO4	154.214	122.833	518.167	KO4	170.214	130.286	496.19	KO4	175.333	136.786	527.857	KO4	172.452
KO6	132.429	99	557.81	KO6	129.167	95.4524	540.476	KO6	128.476	98.6667	538.714	KO6	133.333	100.024	577.81	KO6	153.238	115.738	597.571	KO6	156.929	116.048	546.714	KO6	173.524	125.69	539.524	KO6	179.119	131.262	534.333	KO6	176.5	132.619	541.643	KO6	177.024	135.214	553.095	KO6	177.476	136.429	552.31	KO6	170.595	133.31	520.333	KO6	165.69
KO7	114.929	103.881	545.81	KO7	108.262	97.9762	530.857	KO7	115.31	104.69	515.571	KO7	123.119	110.762	540.571	KO7	124.929	112.143	508.19	KO7	156.665	143.188	496.434	KO7	138.31	124.667	481.452	KO7	140.976	127.095	491.595	KO7	143.333	129.143	470	KO7	150.167	134.429	496.714	KO7	156.69	141.738	526.048	KO7	156.738	141.952	462.857	KO7	167.548
KO8	122.452	92.7619	515.429	KO8	126.548	95.5714	523.048	KO8	121.667	92.9048	526.19	KO8	134.143	103.095	602.19	KO8	142.048	109.024	496.619	KO8	150.238	116.762	501.405	KO8	148.119	116.69	489.214	KO8	156.571	121.048	492.643	KO8	160.905	126.738	509.31	KO8	168.405	133.786	521.071	KO8	165.19	131.667	511.881	KO8	175.024	137.452	476.381	KO8	175.238
KO9	123.786	91.4762	589.524	KO9	120.929	89.5476	584.405	KO9	120.476	88.4286	590.381	KO9	133.405	99.5381	632.786	KO9	136.524	101.214	503.762	KO9	150	113.524	539.643	KO9	152.619	115.69	525.31	KO9	134.476	99.8095	520.476	KO9	153.405	114.786	548.214	KO9	151.738	113.976	532.429	KO9	150.857	113.976	521.548	KO9	155.095	115.976	474.69	KO9	162
KO10	125.833	94.5238	605.619	KO10	126.31	94.881	599.452	KO10	128.619	96.2381	611.595	KO10	133.552	100.514	618.576	KO10	141	105.595	515.5	KO10	157.143	116.976	482.214	KO10	164.571	125.238	530.714	KO10	167.857	127.024	537.071	KO10	168.095	127.643	537.976	KO10	164.19	127.786	545.929	KO10	157.643	123.19	546.714	KO10	152.81	119	534.476	KO10	151.881
Mean	126.016	97.6085	581.513	Mean	123.595	95.5847	568.96	Mean	124.201	96.836	566.86	Mean	131.784	102.797	608.585	Mean	138.497	108.386	545.106	Mean	149.69	118.36	541.043	Mean	150.143	117.889	532.981	Mean	154.336	121.077	528.656	Mean	159.421	126.056	532.399	Mean	158.96	126.28	533.722	Mean	161.857	128.72	527.899	Mean	164.534	130.897	507.646	Mean	165.516
SEM	2.08176	2.20308	12.9168	SEM	2.70092	1.57486	11.6065	SEM	2.11579	1.98452	12.5387	SEM	1.90421	1.47747	11.1863	SEM	2.8475	1.71686	13.2648	SEM	2.35928	3.65888	13.2642	SEM	4.01321	2.63724	10.7056	SEM	4.8295	3.79419	9.31238	SEM	3.54505	2.95736	10.9674	SEM	3.63215	3.0862	8.08858	SEM	3.23293	3.23422	10.2013	SEM	3.16663	3.33916	11.1166	SEM	2.83458
[truncated: 22 more columns]

## Sheet: S2 Fig
Blood urea nitrogen
	Urea (mg/dl)	BUN	P value			Urea (mg/dl)	BUN
Control2	76.6055	35.797	0.197117		KO1	116.399	54.3921
Control3	99.0826	46.3003			KO2	97.9358	45.7644
Control4	121.101	56.5892			KO3	149.427	69.8255
Control5	94.2661	44.0496			KO4	91.7431	42.8706
Control6	93.578	43.728			KO5	106.193	49.6227
Control9	97.0183	45.3357			KO6	136.239	63.6629
Control11	108.945	50.9089			KO7	60.0917	28.0803
Control12	86.6972	40.5127			RH8	89.9083	42.0132
Control13	95.7569	44.7462			RH9	85.0917	39.7625
Control14	115.94	54.1777			RH10	81.5367	38.1013
Control15	59.289	27.7051
Control16	69.0367	32.2601			Mean	101.456	47.4095
					SEM	8.41453	3.93202
Mean	93.1097	43.5092
SEM	5.25982	2.45786
Urine albumin excretion
	Albumin excretion					Albumin excretion
	(ug/day)					(ug/day)
Control3	46.1825				KO1	71.8276
Control4	94.8064				KO2	64.8856
Control5	66.0218				KO3	53.924
Control2	72.137				KO4	98.2488
Control6	16.2006				KO5	111.403
Control9	97.4324				KO6	34.8816
Control11	99.827				KO7	64.792
Control12	104.29				KO8	104.135
Control13	22.932				KO9	71.5026
Control14	31.3937				KO10	15.5415
Control15	76.869
Control16	86.9505				Mean	69.1142
					SEM	9.53704
Mean	67.9202
SEM	9.08871

## Sheet: S3 Fig
Medulla samples from the DOCA-salt treated floxed and CD-renin KO mice
	GAPDH	Collagen	NGAL	Δ CT 1 (Collagen)	Δ CT 2( NGAL)	P-value
Control-13	18.15	21.6	20.93	3.45	2.78	0.676298
Control-14	18.44	24.27	24.78	5.83	6.34	0.255342
Control-15	18.78	25.22	24.96	6.44	6.18
Control-16	18.18	24.24	24.52	6.06	6.34
Mean	18.3875	23.8325	23.7975	5.445	5.41
SEM	0.146138	0.778175	0.96009	0.676788	0.877477
KO6	18.24	22.88	22.96	4.64	4.72
KO8	18.13	22.95	21.16	4.82	3.03
KO9	18.12	22.89	21.25	4.77	3.13
KO10	18.62	24.82	24.05	6.2	5.43
Mean	18.2775	23.385	22.355	5.1075	4.0775
SEM	0.117358	0.478583	0.700482	0.366137	0.594213

## Sheet: S4 Fig
PRC					Urine renin excretion data
	Pre-DOCA	Day 3- DOCA	Day 7-DOCA			Pre-DOCA	Day 3- DOCA	Day 7-DOCA
Mean					Mean
KO	142.6	68.7	148.7		KO	1744.6	345.3	65
Floxed	95.7	73.1	114		Floxed	952.52	366.7	60.2
SEM					SEM
KO	10.1	5.59	14.7		KO	174.2	35.7	21.3
Floxed	5.1	5.2	11.2		Floxed	90.48	24	14.1

## Sheet: S5 & S6 Fig
Medullary renin mRNA
Δ CT with SEM	Control	KO	N
Baseline (N=7-9)	7.59	9.32
	0.48	0.7
DOCA-salt (5/ group)	10.57	11.09
	0.27	0.12
Medulla samples from the DOCA-salt treated floxed and CD-renin KO mice (N=4)/group
	Δ CT (ENaC-α)	Δ CT ( ENaC-β)	Δ CT (ENaC-γ)	Δ CT ( NCC)
Control
Mean	4.12	5.7475	5.0825	8.63
SEM	0.398853	0.243837	0.294714	0.93
KO
Mean	4.52333	5.85333	5.64667	8.91
SEM	0.316877	0.0883805	0.206667	0.54

## Sheet: S7 Fig
Primary IMCD cell culture	ng/hr/µg
	Renin activity	Mean	SEM	Pvalue		Active renin content	Mean	SEM	Pvalue		Total renin content	Mean	SEM	Pvalue		Prorenin content	Mean	SEM	Pvalue
CTR-1	0.857024					3.50781					15.5817					12.0739
CTR-2	0.78688					4.00635					16.3902					12.3838
CTR-3	1.04504					5.01614					14.6787					9.66251
CTR-4	1.07043					2.45828					15.6475					13.1893
CTR-5	0.657024					3.63251					18.1665					14.534
CTR-6	0.98668					4.13105					12.3902					8.25913
CTR-7	1.24692					4.14084					17.0544					12.9135
CTR-8	0.907291	0.944661	0.0648799			5.82984	4.09035	0.35624			19.7542	16.2079	0.7881			13.9243	12.1176	0.754431
Aldo-1	0.99073					3.95742					18.0485					14.0911
Aldo-2	1.34215					5.10577					21.9938					16.888
Aldo-3	0.94368					3.64429					16.9087					13.2644
Aldo-4	1.01024					4.27394					24.2515					19.9775
Aldo-5	0.774168					7.80595					27.9033					20.0973
Aldo-6	1.09079					6.08243					31.8514					25.7689
Aldo-7	1.19218					3.23078					11.9451					8.71436
Aldo-8	0.668584					3.76929					17.9068					14.1376
Aldo-9	1.21052					2.39895					18.365					15.9661
Aldo-10	0.675482	0.945705	0.077383	0.648933		3.93095	4.39207	0.612469	0.594618		11.0322	20.0205	2.61487	0.113871		7.10122	15.6284	2.19642	0.0915963
Positive control
AngII-1	5.17931					15.5379
AngII-2	5.04807					12.6202
AngII-3	4.08484	4.77074	0.597618			13.48	13.8794	1.49932
